# Supplementary material for: Improving Access to Radiotherapy Services in Gauteng: Quantitative Analysis of Key Time Intervals from Diagnosis to Treatment
Source: Int J Environ Res Public Health. 2025 Apr 2;22(4):544. doi: 10.3390/ijerph22040544 (PMC12026978; doi:10.3390/ijerph22040544)
Supplement: Supplementary file 1 [file ijerph-22-00544-s001.zip]

Archive with 2 entries (2 files):
- 2.2 Ramashia Crosstabs_Patient Files.xls
- Ramashia Data Collection Sheet.pdf
