# Supplementary material for: Improving Access to Radiotherapy Services in Gauteng: Quantitative Analysis of Key Time Intervals from Diagnosis to Treatment
Source: Int J Environ Res Public Health. 2025 Apr 2;22(4):544. doi: 10.3390/ijerph22040544 (PMC12026978; doi:10.3390/ijerph22040544)
Supplement: Supplementary file 1 [file ijerph-22-00544-s001.zip › 2.2 Ramashia Crosstabs_Patient Files.xls]

## Sheet: Sheet1
Crosstabs for P Ramashia
Patient Files
A1 * B4
Crosstab
			B4					Total
			Breast	Cervical	Gastro-Intestinal	Head & Neck	Prostate
A1	CMJAH	Count	68	177	52	46	57	400
		% within A1	0.17	0.4425	0.13	0.115	0.1425	1
	SBAH	Count	78	195	24	25	78	400
		% within A1	0.195	0.4875	0.06	0.0625	0.195	1
Total		Count	146	372	76	71	135	800
		% within A1	0.1825	0.465	0.095	0.08875	0.16875	1
Chi-Square Tests
	Value	df	Asymptotic Significance (2-sided)
Pearson Chi-Square	21,350a	4	0.000269922
N of Valid Cases	800
a. 0 cells (,0%) have expected count less than 5. The minimum expected count is 35,50.
Symmetric Measures
		Value	Approximate Significance
Nominal by Nominal	Cramer's V	0.163362	0.000269922
N of Valid Cases		800
A1 * rB5
Crosstab
			rB5		Total
			Stages 1 & 2	Stages 3 & 4
A1	CMJAH	Count	178	222	400
		% within A1	0.445	0.555	1
	SBAH	Count	159	241	400
		% within A1	0.3975	0.6025	1
Total		Count	337	463	800
		% within A1	0.42125	0.57875	1
Chi-Square Tests
	Value	Exact Sig. (2-sided)
Fisher's Exact Test		0.197407
N of Valid Cases	800
B4 * B9
Crosstab
			B9		Total
			Yes	No
B4	Breast	Count	2	144	146
		% within B4	0.0136986	0.986301	1
	Cervical	Count	18	354	372
		% within B4	0.0483871	0.951613	1
	Gastro-Intestinal	Count	6	70	76
		% within B4	0.0789474	0.921053	1
	Head & Neck	Count	5	66	71
		% within B4	0.0704225	0.929577	1
	Prostate	Count	0	135	135
		% within B4	0	1	1
Total		Count	31	769	800
		% within B4	0.03875	0.96125	1
Chi-Square Tests
	Value	df	Asymptotic Significance (2-sided)
Pearson Chi-Square	14,038a	4	0.00717321
N of Valid Cases	800
a. 2 cells (20,0%) have expected count less than 5. The minimum expected count is 2,75.
Symmetric Measures
		Value	Approximate Significance
Nominal by Nominal	Cramer's V	0.132469	0.00717321
N of Valid Cases		800
rB5 * B9
Crosstab
			B9		Total
			Yes	No
rB5	Stages 1 & 2	Count	8	329	337
		% within rB5	0.0237389	0.976261	1
	Stages 3 & 4	Count	23	440	463
		% within rB5	0.049676	0.950324	1
Total		Count	31	769	800
		% within rB5	0.03875	0.96125	1
Chi-Square Tests
	Value	Exact Sig. (2-sided)	Exact Sig. (1-sided)
Fisher's Exact Test		0.0653074	0.0429157
N of Valid Cases	800
Symmetric Measures
		Value	Approximate Significance
Nominal by Nominal	Phi	-0.0663565	0.0605391
N of Valid Cases		800
